# Supplementary material for: Pol α-primase dependent nuclear localization of the mammalian CST complex
Source: Commun Biol. 2021 Mar 17;4:349. doi: 10.1038/s42003-021-01845-4 (PMC7969954; doi:10.1038/s42003-021-01845-4)
Supplement: Supplementary file 3 — Supplementary Data 1 [file 42003_2021_1845_MOESM3_ESM.xlsx]

## Sheet: Figure 1h
			mCherry -CTC1				WT CTC1
			% of input				% of input
			0.116709				0.0454936
			0.0797649				0.145064
			0.0327456				0.16309
			0.0411419				0.103004
			0.0277078				0.0120172
							0.07897
							0.0532189
	Mean		0.0596138				0.0858369

## Sheet: Figure 2b
	G1			eS			lS			G2			M
	Nuclear%	Cytoplasmic%		Nuclear%	Cytoplasmic%		Nuclear%	Cytoplasmic%		Nuclear%	Cytoplasmic%		Nuclear%	Cytoplasmic%
	48.975	51.025		49.0652	50.9348		82.288	17.712		37.0457	62.9543		18.4436	81.5564
	54.6815	45.3185		52.1049	47.8951		44.0918	55.9082		17.0801	82.9199		18.7012	81.2988
	64.3711	35.6289		71.3029	28.6971		73.3199	26.6801		21.3929	78.6071		18.3468	81.6532
	58.1789	41.8211		53.2244	46.7756		65.3879	34.6121		90.4283	9.5717		17.0801	82.9199
	49.5221	50.4779		34.1391	65.8609		66.1173	33.8827		43.1626	56.8374		7.8816	92.1184
	44.5258	55.4742		33.7772	66.2228		76.807	23.193		27.9145	72.0855		16.7144	83.2856
	39.6834	60.3166		88.4902	11.5098		68.8571	31.1429		84.6545	15.3455		13.3429	86.6571
	52.5642	47.4358		60.8187	39.1813		53.2135	46.7865		83.2092	16.7908		10.6802	89.3198
	41.3559	58.6441		53.2361	46.7639		51.2787	48.7213		85.3905	14.6095		5.6417	94.3583
	33.8942	66.1058		71.1609	28.8391		52.3605	47.6395		44.598	55.402		8.7025	91.2975
	51.0237	48.9763		46.8407	53.1593		72.1954	27.8046		26.8086	73.1914		1.2484	98.7516
	34.0096	65.9904		47.4407	52.5593		88.9241	11.0759		58.9605	41.0395		6.915	93.085
	37.6326	62.3674		58.8717	41.1283		82.6109	17.3891		48.7958	51.2042		9.1196	90.8804
	40.0487	59.9513		84.5538	15.4462		93.9092	6.0908		54.3241	45.6759
	41.6997	58.3003		44.9773	55.0227		96.5159	3.4841		31.2519	68.7481
	59.1647	40.8353		49.6395	50.3605		85.8861	14.1139		77.4876	22.5124
	51.8517	48.1483		41.0475	58.9525		86.5415	13.4585		46.3457	53.6543
	72.8461	27.1539		70.8372	29.1628		78.5453	21.4547		35.9149	64.0851
	59.6489	40.3511		80.2883	19.7117		47.6036	52.3964		21.0691	78.9309
	59.6204	40.3796		56.3948	43.6052		50.3613	49.6387		39.2943	60.7057
	30.8416	69.1584		50.3839	49.6161		85.9874	14.0126		18.5146	81.4854
	29.4901	70.5099		83.4403	16.5597		69.773	30.227		18.41	81.59
	63.4105	36.5895		66.192	33.808		58.6793	41.3207		14.0675	85.9325
	51.4508	48.5492		77.5054	22.4946		58.0835	41.9165		27.3849	72.6151
	52.948	47.052		50.392	49.608		63.0257	36.9743		36.994	63.006
	49.9843	50.0157		55.0192	44.9808		60.2785	39.7215		24.4831	75.5169
	49.0385	50.9615		70.0283	29.9717		52.8709	47.1291		28.3238	71.6762
	51.4508	48.5492		39.993	60.007		72.6507	27.3493		55.192	44.808
	41.4538	58.5462		64.3023	35.6977		42.8388	57.1612		44.8836	55.1164
	37.2893	62.7107		55.4923	44.5077		64.6587	35.3413		35.3509	64.6491
	60.5139	39.4861		82.3192	17.6808		59.7668	40.2332		70.0192	29.9808
	63.985	36.015		60.9376	39.0624		62.5913	37.4087		41.0165	58.9835
	41.493	58.507		40.3899	59.6101		66.4678	33.5322		30.948	69.052
	32.9847	67.0153		73.489	26.511		79.3114	20.6886		21.7055	78.2945
	58.392	41.608		85.3911	14.6089		47.8077	52.1923		68.32	31.68
	70.293	29.707		58.4932	41.5068		86.9586	13.0414		32.9303	67.0697
	38.894	61.106		42.0849	57.9151		62.8719	37.1281		19.7796	80.2204
	52.3947	47.6053		51.2398	48.7602		36.9307	63.0693		52.1047	47.8953
	63.4598	36.5402		59.8773	40.1227		70.6789	29.3211		34.3818	65.6182
	28.4839	71.5161		54.4839	45.5161		87.8438	12.1562
	45.7768	54.2232		51.5288	48.4712		50.3293	49.6707
	34.0958	65.9042		38.493	61.507		50.3902	49.6098
	48.1293	51.8707		61.2294	38.7706		34.8221	65.1779
	64.3957	35.6043		58.5793	41.4207		77.9382	22.0618
	53.2948	46.7052		47.3372	52.6628		64.3822	35.6178
	42.399	57.601		39.4495	60.5505		59.9039	40.0961
	39.4059	60.5941		41.493	58.507		72.2015	27.7985
	44.0034	55.9966		80.1923	19.8077		64.3023	35.6977
	55.4893	44.5107		67.5494	32.4506		56.493	43.507
	38.4833	61.5167		60.2339	39.7661		64.3085	35.6915
	49.493	50.507		56.994	43.006		55.4998	44.5002
	50.2043	49.7957		50.4199	49.5801		86.7689	13.2311
	52.3038	47.6962					72.3384	27.6616
	40.1193	59.8807					67.8392	32.1608
	43.3839	56.6161					86.5178	13.4822
	57.1866	42.8134					46.8091	53.1909
	62.1348	37.8652					50.5923	49.4077
	39.876	60.124					67.493	32.507
	44.3928	55.6072					49.1048	50.8952
	61.2293	38.7707					80.93	19.07
	58.8945	41.1055					54.3902	45.6098
	52.3844	47.6156					90.2039	9.7961
	50.9932	49.0068					73.4489	26.5511
	47.6307	52.3693					59.1193	40.8807
	51.3829	48.6171					67.3913	32.6087
	53.116	46.884					54.6909	45.3091
	45.9403	54.0597					63.4988	36.5012
	51.3028	48.6972					39.0849	60.9151
	56.9938	43.0062					79.7653	20.2347
	50.1822	49.8178
	60.1839	39.8161
	44.883	55.117
	39.0485	60.9515
	42.9421	57.0579
	54.3934	45.6066
	52.0038	47.9962
	40.1957	59.8043
	46.4738	53.5262
	50.0014	49.9986

## Sheet: Figure 2c
			mean	S.E.M	mean	S.E.M
			CTC1		STN1				1	2	3		1	2	3
		G1	1.0549	0.15571	0.99124	0.18409		G1	0.89366	1.36626	0.90477	G1	0.98734	1.31202	0.67434
		eS	1.30439	0.23237	1.03755	0.18985		eS	1.0649	1.76906	1.07923	eS	1.31812	1.11883	0.6757
		lS	1.38378	0.13204	1.07034	0.23309		lS	1.22734	1.64625	1.27776	lS	1.09371	1.46186	0.65544
		G2	0.92255	0.18981	0.86068	0.32714		G2	0.69974	1.30012	0.76778	G2	1.41436	0.88573	0.28195
		M	0.50261	0.06585	0.62308	0.15912		M	0.40812	0.62931	0.47039	M	0.85671	0.6934	0.31912
		S.E.M = standard error of the mean

## Sheet: Figure 3b
		CTC1		STN1
		% I nucleus relative to control		% I nucleus relative to control
		0.202044		0.555402
		0.6397		0.418175
		0.462816		0.351965
		0.0957624		0.140395
	mean	0.350081		0.366484

## Sheet: Figure 3c,d
	Control							Ivermectin
	# nucleus			#Cytoplasm				# nucleus			# Cytoplasm
	114			30				82			528
proportion nucleus	0.791667							0.134426
proportion cytoplasm	0.208333							0.865574
total	144							610
	# nucleus means the number of cells with the majority of CTC1 in the nucleus and #Cytoplasm mean the number of cells with the majority of CTC1 In the cytoplasm

## Sheet: Figure 4c-f
	WT					K242A					K240A					K218A
	# nucleus			#Cytoplasm		# nucleus			# Cytoplasm		# nucleus			# Cytoplasm		# nucleus			# Cytoplasm
	483			74		336			264		188			618		259			25
proportion nucleus	0.867145					0.56					0.233251					0.911972
proportion cytoplasm	0.132855					0.44					0.766749					0.0880282
total	557					600					806					284
	# nucleus means the number of cells with the majority of CTC1 in the nucleus and #Cytoplasm mean the number of cells with the majority of CTC1 In the cytoplasm

## Sheet: Figure 6c
		N	% Pol A1 mRNA from shRNA treated cells targetting the 3'UTR of Pol A1 relative to scramble shRNA treated cells
		1	0.348188
		2	0.368204
		3	0.350531
		mean	0.355641

## Sheet: Figure 6f
		Nuclear/Cytoplasmic ratio
		Control	shRNA Pol A1 treated
	1	1.34012	0.839025
	2	1.21555	0.515005
	3	1.67767	0.848985
	4	1.68903	0.897732
	Mean	1.48059	0.775187
